# Supplementary material for: Spectroscopic Properties and Biological Activity of Fluphenazine Conjugates with Gold Nanoparticles
Source: Molecules. 2024 Dec 17;29(24):5948. doi: 10.3390/molecules29245948 (PMC11676885; doi:10.3390/molecules29245948)
Supplement: Supplementary file 1 [file molecules-29-05948-s001.zip]

Archive with 1 entries (1 files):
- molecules-3346347-supplementary.pdf
